# Supplementary material for: The deep-sea pennatulacean genus Porcupinella – with the description of a new species from Tasmania (Anthozoa, Octocorallia, Chunellidae)
Source: Zookeys. 2021 Feb 22;1019:1–14. doi: 10.3897/zookeys.1019.61789 (PMC7921070; doi:10.3897/zookeys.1019.61789)
Supplement: XML Treatment for Porcupinella tasmanica [file zookeys.1019.61789-treatment1.xml]

<!DOCTYPE tp:taxon-treatment
  PUBLIC "-//TaxonX//DTD Taxonomic Treatment Publishing DTD v0 20100105//EN" "tax-treatment-NSO.dtd">
<tp:taxon-treatment xmlns:tp="http://www.plazi.org/taxpub"><tp:treatment-meta><kwd-group><label>Taxon classification</label><kwd><named-content xmlns:xlink="http://www.w3.org/1999/xlink" content-type="kingdom">Animalia</named-content></kwd><kwd><named-content xmlns:xlink="http://www.w3.org/1999/xlink" content-type="order">Pennatulacea</named-content></kwd><kwd><named-content xmlns:xlink="http://www.w3.org/1999/xlink" content-type="family">Chunellidae</named-content></kwd></kwd-group><mixed-citation publication-type="journal"><person-group><name><surname>Williams</surname><given-names>Gary C.</given-names></name></person-group><article-title>The deep-sea pennatulacean genus <italic><tp:taxon-name><tp:taxon-name-part taxon-name-part-type="genus" reg="Porcupinella">Porcupinella</tp:taxon-name-part></tp:taxon-name></italic> – with the description of a new species from Tasmania (<tp:taxon-name><tp:taxon-name-part taxon-name-part-type="class">Anthozoa</tp:taxon-name-part></tp:taxon-name>, <tp:taxon-name><tp:taxon-name-part taxon-name-part-type="subclass">Octocorallia</tp:taxon-name-part></tp:taxon-name>, <tp:taxon-name><tp:taxon-name-part taxon-name-part-type="family">Chunellidae</tp:taxon-name-part></tp:taxon-name>)</article-title><source>Zookeys</source><day>22</day><month>2</month><year>2021</year><volume>1019</volume><fpage>1</fpage><lpage>14</lpage><pub-id pub-id-type="doi">10.3897/zookeys.1019.61789</pub-id></mixed-citation></tp:treatment-meta><tp:nomenclature><tp:taxon-name><object-id xmlns:xlink="http://www.w3.org/1999/xlink" content-type="arpha" xlink:type="simple">B77C324F-74C0-5BD5-8FFB-89ED551533F7</object-id>
                <tp:taxon-name-part taxon-name-part-type="genus" reg="Porcupinella">Porcupinella</tp:taxon-name-part>
                <tp:taxon-name-part taxon-name-part-type="species" reg="tasmanica">tasmanica</tp:taxon-name-part>
                <object-id xmlns:xlink="http://www.w3.org/1999/xlink" content-type="zoobank" xlink:type="simple">http://zoobank.org/44193C4B-9A6D-4292-B54A-AA66B72386C0</object-id>
              </tp:taxon-name><tp:taxon-status xmlns:xlink="http://www.w3.org/1999/xlink" xlink:type="simple">sp. nov.</tp:taxon-status><xref ref-type="fig" rid="F1">Figures 1</xref><xref ref-type="fig" rid="F2">, 2</xref><xref ref-type="fig" rid="F3">, 3</xref><xref ref-type="fig" rid="F6">, 6</xref></tp:nomenclature><tp:treatment-sec sec-type="Species diagnosis" id="SECID0EYLAC"><title>Species diagnosis.</title><p>Mature colony length &lt; 50 mm. Lower rachis region strongly recurved, colonies have an inverted J-shape. Region of strongest curvature forms a laterally flattened keel. Single terminal polyp and generally two pair of lateral polyps congested together in distal region of rachis. Autozooids five to seven in total number. Distal terminus of colony ends in a pointed tip and may form a downward projecting beak-like acute point. Siphonozooids sparsely distributed (&lt; 12 per side), present on upper surface of rachis adjacent and proximal to the lower lateral polyps. Sclerites restricted to minute ovoid bodies in the bulb of the peduncle. Preserved colonies white.</p></tp:treatment-sec><tp:treatment-sec sec-type="material" id="SECID0EEMAC"><title>Material examined.</title><p><bold><italic>Holotype.</italic></bold> CASIZ 228434. Western Pacific Ocean, Australia, Tasman Sea, Flinders Marine Park (40.4732 to 40.464S, 149.3967 to 149.4255E); 4114–4139 m; 20 May 2017; coll. RV <italic>Investigator</italic>, IN2017_V03_015_011, Beam Trawl; one whole colony wet-preserved in 95% ethanol. <bold><italic>Paratype.</italic></bold> CASIZ 228435, same data as holotype; one whole colony wet-preserved in 95% ethanol.</p></tp:treatment-sec><tp:treatment-sec sec-type="material" id="SECID0EZMAC"><title>Additional material.</title><p>CASIZ 228436, same data as holotype, three whole colonies wet-preserved in 95% ethanol.</p></tp:treatment-sec><tp:treatment-sec sec-type="habitat" id="SECID0E5MAC"><title>Habitat and distribution.</title><p>Known only from the type locality, Flinders Marine Park in the Tasman Sea, 4114–4139 m in depth (Fig. <xref ref-type="fig" rid="F6">6A, B</xref>).</p></tp:treatment-sec><tp:treatment-sec sec-type="etymology" id="SECID0EINAC"><title>Etymology.</title><p>The specific epithet is derived from “Tasmania” and the Latin suffix –<italic>ica</italic> (belonging to), in reference to the type locality.</p></tp:treatment-sec><tp:treatment-sec sec-type="description" id="SECID0EQNAC"><title>Description of the holotype.</title><p>(Figs <xref ref-type="fig" rid="F1">1</xref>, <xref ref-type="fig" rid="F2">2A</xref>). <bold><italic><tp:taxon-name><tp:taxon-name-part taxon-name-part-type="genus" reg="Colonial">Colonial</tp:taxon-name-part> <tp:taxon-name-part taxon-name-part-type="species" reg="morphology">morphology</tp:taxon-name-part></tp:taxon-name></italic>.</bold> The holotype is 30 mm in length from proximal tip of the peduncle to the distal margin of the keel. If the length of the recurved distal portion of the rachis is included, the total length of entire colony is approximately 46 mm. The keel represents that portion of the colony between the polyp-bearing portion of the rachis and the distal most portion of the peduncle. The keel is somewhat flattened laterally. The maximum height of the keel is approximately 2 mm in the region of strongest curvature. The thin internal axis is clearly distinguishable just below the surface of the upper-most portion of the keel curvature. The distal terminus of the rachis comes to an acute tip and is beak-shaped. The rachis is widest in the middle and tapers at both ends. The peduncle occupies approximately 20 mm of the colony below the proximal portion of the keel. The narrowest part of the peduncle is 0.5 mm in diameter and the widest part is the proximal bulb, approximately 1.5 mm in diameter.</p><fig id="F2" position="float" orientation="portrait"><object-id xmlns:xlink="http://www.w3.org/1999/xlink" content-type="doi" xlink:type="simple">10.3897/zookeys.1019.61789.figure2</object-id><object-id xmlns:xlink="http://www.w3.org/1999/xlink" content-type="arpha" xlink:type="simple">4255B13E-6E7A-55A6-917E-3035F5E15800</object-id><label>Figure 2.</label><caption><p><italic><tp:taxon-name><tp:taxon-name-part taxon-name-part-type="genus" reg="Porcupinella">Porcupinella</tp:taxon-name-part> <tp:taxon-name-part taxon-name-part-type="species" reg="tasmanica">tasmanica</tp:taxon-name-part></tp:taxon-name></italic> sp. nov. <bold>A</bold> holotype (CASIZ 228434) <bold>B</bold> paratype (CASIZ 228435) <bold>C–E</bold> non-type voucher specimens (CASIZ 228436); Inset. Composite photomicrographs of minute peduncle sclerites in voucher specimen CASIZ 228436 (Fig. <xref ref-type="fig" rid="F2">2E</xref>). Scale bars: 20 mm (<bold>A–E</bold>); 0.02 mm (for inset).</p></caption><graphic xmlns:xlink="http://www.w3.org/1999/xlink" xlink:href="zookeys-1019-001-g002.jpg" position="float" orientation="portrait" xlink:type="simple" id="oo_512424.jpg"><uri content-type="original_file" xlink:type="simple">https://binary.pensoft.net/fig/512424</uri></graphic></fig><p><bold><italic>Polyps</italic></bold> (Figs <xref ref-type="fig" rid="F1">1</xref>–<xref ref-type="fig" rid="F3">3</xref>). The lower pair of lateral polyps (autozooids) emanate from opposite sides of the widest part of the rachis, while the bases of the upper pair of lateral polyps are closer together on the narrower distal portion of the rachis. The single terminal polyp emanates from 1–2 mm proximal to the acute tip of the beak near the distal terminus of the colony. The siphonozooids appear as minute, low, hemispherical mounds (&lt;0.2 mm in diameter), and are sparsely distributed on all sides of the rachis from the upper-most portion of the keel to just below the insertion of the terminal polyp. A few siphonozooids are also distributed along the lateral surfaces of the strongly curved portion of the keel, adjacent to the outline of the subcutaneous axis.</p><p><bold><italic>Sclerites</italic></bold> (Fig. <xref ref-type="fig" rid="F2">2</xref> inset). Sclerites are apparently absent throughout the colonies except in tissues of the peduncle, in which there are minute, variably shaped, mostly ovoid bodies, 0.01–0.02 mm in length. These sclerites are difficult to isolate and observe. Sclerites were not observed in other parts of the colony. This is similar to what has been recorded in the type species of the genus, <italic><tp:taxon-name><tp:taxon-name-part taxon-name-part-type="genus" reg="Porcupinella">Porcupinella</tp:taxon-name-part> <tp:taxon-name-part taxon-name-part-type="species" reg="profunda">profunda</tp:taxon-name-part></tp:taxon-name></italic> (López-González &amp; Williams, 2011: 313.).</p><p><bold><italic>Color</italic></bold> (Figs <xref ref-type="fig" rid="F2">2</xref>, <xref ref-type="fig" rid="F3">3</xref>). The color of colonies in life is unknown, while the color of wet-preserved colonies is white throughout.</p><fig id="F3" position="float" orientation="portrait"><object-id xmlns:xlink="http://www.w3.org/1999/xlink" content-type="doi" xlink:type="simple">10.3897/zookeys.1019.61789.figure3</object-id><object-id xmlns:xlink="http://www.w3.org/1999/xlink" content-type="arpha" xlink:type="simple">AFFC349F-8386-5D40-A580-3B4150CF19A8</object-id><label>Figure 3.</label><caption><p><italic><tp:taxon-name><tp:taxon-name-part taxon-name-part-type="genus" reg="Porcupinella">Porcupinella</tp:taxon-name-part> <tp:taxon-name-part taxon-name-part-type="species" reg="tasmanica">tasmanica</tp:taxon-name-part></tp:taxon-name></italic> sp. nov. Micrographs of rachis details <bold>A</bold> view of the distal portion of the rachis (CASIZ 228436), showing placement of a zone of siphonozooids on the lateral side of the rachis between the terminal and lateral autozooids. The axis is visible just below the surface of rachis <bold>B</bold> view of the distal terminus of the rachis (CASIZ 228435), showing the axis visible just below the surface of the rachis. A zone of siphonozooids is apparent on the lateral edge of the rachis, between the terminal and lateral autozooids <bold>C</bold> View of the distal terminal portion of the rachis (CASIZ 228436), showing the terminal autozooid, a whorl of three subtending lateral autozooids, which are in turn subtended by a pair of lateral autozooids. Abbreviations: a – axis; la – lateral autozooid; p – pair of lateral autozooids; r – rachis; s – siphonozooids; ta – terminal autozooid; w – whorl of three lateral autozooids. Scale bar: 4 mm (<bold>A</bold>); 3 mm (<bold>B</bold>); 5 mm (<bold>C</bold>).</p></caption><graphic xmlns:xlink="http://www.w3.org/1999/xlink" xlink:href="zookeys-1019-001-g003.jpg" position="float" orientation="portrait" xlink:type="simple" id="oo_512425.jpg"><uri content-type="original_file" xlink:type="simple">https://binary.pensoft.net/fig/512425</uri></graphic></fig><p><bold><italic>Variation</italic>.</bold> (Figs <xref ref-type="fig" rid="F2">2</xref>, <xref ref-type="fig" rid="F3">3</xref>). The five colonies that are known to exist are all from the same collecting station and collecting event in the Tasman Sea. They have an a more-or-less inverted fish hook shape or inverted J-shape and range in length from 27–38 mm (Figs <xref ref-type="fig" rid="F1">1</xref>, <xref ref-type="fig" rid="F2">2</xref>). The strongly curved portion of the upper stalk is laterally compressed and flattened, forming a conspicuous keel, with a narrow portion of the axis running throughout the upper-most portion of the curved keel (Figs <xref ref-type="fig" rid="F1">1</xref>, <xref ref-type="fig" rid="F2">2</xref>). The axis is present throughout the length of the colonies, and is discernably wider in the peduncle than in the rachis or polyp-bearing upper portion of the stalk, where it is relatively narrow. The proximal end of the short peduncle is somewhat [slightly] swollen and forms an elongated bulb (Figs <xref ref-type="fig" rid="F1">1</xref>, <xref ref-type="fig" rid="F2">2</xref>). The total number of autozooids in any given colony is generally five to seven – one terminal polyp and four to six lateral polyps. The siphonozooids are not conspicuous and are relatively sparsely distributed on parts of the rachis and distal portion of the keel (Figs <xref ref-type="fig" rid="F1">1</xref>, <xref ref-type="fig" rid="F3">3A, B</xref>). The distal portion of the stalk that contain the polyps is spearhead-shaped or spade-shaped, and ends with an acutely tipped, generally curved beak (Figs <xref ref-type="fig" rid="F1">1</xref>, <xref ref-type="fig" rid="F2">2C</xref>). A single terminal polyp emanates from the base of the beak. Two pairs of lateral polyps are oppositely disposed on the spearhead-shaped upper portion of the stalk. (Figs <xref ref-type="fig" rid="F1">1</xref>–<xref ref-type="fig" rid="F3">3</xref>). Conspicuous sclerites are absent in all parts of the colony, with the exception of minute oval bodies in the peduncle interior. Color of the preserved colonies is white throughout (Figs <xref ref-type="fig" rid="F2">2</xref>, <xref ref-type="fig" rid="F3">3</xref>).</p></tp:treatment-sec><tp:treatment-sec sec-type="Differential diagnosis" id="SECID0EFFAE"><title>Differential diagnosis.</title><p><italic><tp:taxon-name><tp:taxon-name-part taxon-name-part-type="genus" reg="Porcupinella">Porcupinella</tp:taxon-name-part> <tp:taxon-name-part taxon-name-part-type="species" reg="tasmanica">tasmanica</tp:taxon-name-part></tp:taxon-name></italic> has a strongly recurved growth form, and the autozooids are on the enlarged rachis, which is distal to the keel and separated from it (Figs <xref ref-type="fig" rid="F1">1</xref>, <xref ref-type="fig" rid="F2">2</xref>). This is in contrast to the only other known species, <italic><tp:taxon-name><tp:taxon-name-part taxon-name-part-type="genus" reg="Porcupinella">Porcupinella</tp:taxon-name-part> <tp:taxon-name-part taxon-name-part-type="species" reg="profunda">profunda</tp:taxon-name-part></tp:taxon-name></italic>, which is slightly crescent-shaped to virtually straight, the keel and the rachis are not separated, and the autozooids are contained on the sides of the keel/rachis region (Figs <xref ref-type="fig" rid="F4">4</xref>, <xref ref-type="fig" rid="F5">5</xref>).</p><fig id="F4" position="float" orientation="portrait"><object-id xmlns:xlink="http://www.w3.org/1999/xlink" content-type="doi" xlink:type="simple">10.3897/zookeys.1019.61789.figure4</object-id><object-id xmlns:xlink="http://www.w3.org/1999/xlink" content-type="arpha" xlink:type="simple">3AE8FD2B-90F9-5F32-A6B5-359E8D0CCCBA</object-id><label>Figure 4.</label><caption><p><italic><tp:taxon-name><tp:taxon-name-part taxon-name-part-type="genus" reg="Porcupinella">Porcupinella</tp:taxon-name-part> <tp:taxon-name-part taxon-name-part-type="species" reg="profunda">profunda</tp:taxon-name-part></tp:taxon-name></italic>. Diagram of external <tp:taxon-name><tp:taxon-name-part taxon-name-part-type="genus" reg="Colonial"/><tp:taxon-name-part taxon-name-part-type="species" reg="morphology">morphology</tp:taxon-name-part></tp:taxon-name> (CASIZ 180424). Abbreviations: a – axis; dt – distal terminus of the colony; k – keel of the stalk; la – lateral autozooid; p – peduncle, r – rachis; s – siphonozooid ta – terminal autozooid; tb – terminal bulb of the peduncle. Scale bar: 10 mm.</p></caption><graphic xmlns:xlink="http://www.w3.org/1999/xlink" xlink:href="zookeys-1019-001-g004.jpg" position="float" orientation="portrait" xlink:type="simple" id="oo_512426.jpg"><uri content-type="original_file" xlink:type="simple">https://binary.pensoft.net/fig/512426</uri></graphic></fig><fig id="F5" position="float" orientation="portrait"><object-id xmlns:xlink="http://www.w3.org/1999/xlink" content-type="doi" xlink:type="simple">10.3897/zookeys.1019.61789.figure5</object-id><object-id xmlns:xlink="http://www.w3.org/1999/xlink" content-type="arpha" xlink:type="simple">7C4E15AF-37A5-5FAB-BDC5-3298E2770768</object-id><label>Figure 5.</label><caption><p><italic><tp:taxon-name><tp:taxon-name-part taxon-name-part-type="genus" reg="Porcupinella">Porcupinella</tp:taxon-name-part> <tp:taxon-name-part taxon-name-part-type="species" reg="profunda">profunda</tp:taxon-name-part></tp:taxon-name></italic>. Non-type material <bold>A–B</bold> CASIZ 180424 <bold>C–D</bold> CASIZ 180425 <bold>E–F</bold> CASIZ 180426; Scale bar: 20mm.</p></caption><graphic xmlns:xlink="http://www.w3.org/1999/xlink" xlink:href="zookeys-1019-001-g005.jpg" position="float" orientation="portrait" xlink:type="simple" id="oo_512427.jpg"><uri content-type="original_file" xlink:type="simple">https://binary.pensoft.net/fig/512427</uri></graphic></fig></tp:treatment-sec><tp:treatment-sec><!--Section generated to contain objects referenced in tp:taxon-treatment.--><fig id="F1" position="float" orientation="portrait"><object-id xmlns:xlink="http://www.w3.org/1999/xlink" content-type="doi" xlink:type="simple">10.3897/zookeys.1019.61789.figure1</object-id><object-id xmlns:xlink="http://www.w3.org/1999/xlink" content-type="arpha" xlink:type="simple">D78860AD-9D24-5410-BEE5-E9C281BD34D8</object-id><label>Figure 1.</label><caption><p><italic><tp:taxon-name><tp:taxon-name-part taxon-name-part-type="genus" reg="Porcupinella">Porcupinella</tp:taxon-name-part> <tp:taxon-name-part taxon-name-part-type="species" reg="tasmanica">tasmanica</tp:taxon-name-part></tp:taxon-name></italic> sp. nov. Diagram of external <tp:taxon-name><tp:taxon-name-part taxon-name-part-type="genus" reg="Colonial"/><tp:taxon-name-part taxon-name-part-type="species" reg="morphology">morphology</tp:taxon-name-part></tp:taxon-name> (Holotype, CASIZ 228434). Abbreviations: a – axis; dt – distal terminus of the colony; k – keel of the stalk; la – lateral autozooid, p – peduncle, r – rachis; s – siphonozooid; ta – terminal autozooid; tb – terminal bulb of the peduncle. Scale bar: 10 mm.</p></caption><graphic xmlns:xlink="http://www.w3.org/1999/xlink" xlink:href="zookeys-1019-001-g001.jpg" position="float" orientation="portrait" xlink:type="simple" id="oo_512423.jpg"><uri content-type="original_file" xlink:type="simple">https://binary.pensoft.net/fig/512423</uri></graphic></fig><fig id="F6" position="float" orientation="portrait"><object-id xmlns:xlink="http://www.w3.org/1999/xlink" content-type="doi" xlink:type="simple">10.3897/zookeys.1019.61789.figure6</object-id><object-id xmlns:xlink="http://www.w3.org/1999/xlink" content-type="arpha" xlink:type="simple">1BFA2DFE-E8CA-58B6-9B31-A31237232DF4</object-id><label>Figure 6.</label><caption><p><italic><tp:taxon-name><tp:taxon-name-part taxon-name-part-type="genus" reg="Porcupinella">Porcupinella</tp:taxon-name-part></tp:taxon-name></italic> spp. <bold>A</bold> world map of distribution. <italic><tp:taxon-name><tp:taxon-name-part taxon-name-part-type="genus" reg="Porcupinella">Porcupinella</tp:taxon-name-part> <tp:taxon-name-part taxon-name-part-type="species" reg="profunda">profunda</tp:taxon-name-part></tp:taxon-name></italic> (red circle), <italic><tp:taxon-name><tp:taxon-name-part taxon-name-part-type="genus" reg="Porcupinella">Porcupinella</tp:taxon-name-part> <tp:taxon-name-part taxon-name-part-type="species" reg="tasmanica">tasmanica</tp:taxon-name-part></tp:taxon-name></italic> sp. nov. (red triangle) <bold>B</bold> detailed map of the type locality of <italic><tp:taxon-name><tp:taxon-name-part taxon-name-part-type="genus" reg="Porcupinella">Porcupinella</tp:taxon-name-part> <tp:taxon-name-part taxon-name-part-type="species" reg="tasmanica">tasmanica</tp:taxon-name-part></tp:taxon-name></italic> sp. nov. (yellow circle = type locality). Map data 2020 Google.</p></caption><graphic xmlns:xlink="http://www.w3.org/1999/xlink" xlink:href="zookeys-1019-001-g006.jpg" position="float" orientation="portrait" xlink:type="simple" id="oo_512428.jpg"><uri content-type="original_file" xlink:type="simple">https://binary.pensoft.net/fig/512428</uri></graphic></fig></tp:treatment-sec></tp:taxon-treatment>
