# Supplementary material for: The deep-sea pennatulacean genus Porcupinella – with the description of a new species from Tasmania (Anthozoa, Octocorallia, Chunellidae)
Source: Zookeys. 2021 Feb 22;1019:1–14. doi: 10.3897/zookeys.1019.61789 (PMC7921070; doi:10.3897/zookeys.1019.61789)
Supplement: XML Treatment for Porcupinella profunda [file zookeys.1019.61789-treatment2.xml]

<!DOCTYPE tp:taxon-treatment
  PUBLIC "-//TaxonX//DTD Taxonomic Treatment Publishing DTD v0 20100105//EN" "tax-treatment-NSO.dtd">
<tp:taxon-treatment xmlns:tp="http://www.plazi.org/taxpub"><tp:treatment-meta><kwd-group><label>Taxon classification</label><kwd><named-content xmlns:xlink="http://www.w3.org/1999/xlink" content-type="kingdom">Animalia</named-content></kwd><kwd><named-content xmlns:xlink="http://www.w3.org/1999/xlink" content-type="order">Pennatulacea</named-content></kwd><kwd><named-content xmlns:xlink="http://www.w3.org/1999/xlink" content-type="family">Chunellidae</named-content></kwd></kwd-group><mixed-citation publication-type="journal"><person-group><name><surname>Williams</surname><given-names>Gary C.</given-names></name></person-group><article-title>The deep-sea pennatulacean genus <italic><tp:taxon-name><tp:taxon-name-part taxon-name-part-type="genus" reg="Porcupinella">Porcupinella</tp:taxon-name-part></tp:taxon-name></italic> – with the description of a new species from Tasmania (<tp:taxon-name><tp:taxon-name-part taxon-name-part-type="class">Anthozoa</tp:taxon-name-part></tp:taxon-name>, <tp:taxon-name><tp:taxon-name-part taxon-name-part-type="subclass">Octocorallia</tp:taxon-name-part></tp:taxon-name>, <tp:taxon-name><tp:taxon-name-part taxon-name-part-type="family">Chunellidae</tp:taxon-name-part></tp:taxon-name>)</article-title><source>Zookeys</source><day>22</day><month>2</month><year>2021</year><volume>1019</volume><fpage>1</fpage><lpage>14</lpage><pub-id pub-id-type="doi">10.3897/zookeys.1019.61789</pub-id></mixed-citation></tp:treatment-meta><tp:nomenclature><tp:taxon-name><object-id xmlns:xlink="http://www.w3.org/1999/xlink" content-type="arpha" xlink:type="simple">0DEE81B7-C4B0-508A-962D-CB1FE0377564</object-id>
                <tp:taxon-name-part taxon-name-part-type="genus" reg="Porcupinella">Porcupinella</tp:taxon-name-part>
                <tp:taxon-name-part taxon-name-part-type="species" reg="profunda">profunda</tp:taxon-name-part>
              </tp:taxon-name><tp:taxon-authority>López-González &amp; Williams, 2011</tp:taxon-authority><xref ref-type="fig" rid="F4">Figures 4</xref><xref ref-type="fig" rid="F5">, 5</xref><xref ref-type="fig" rid="F6">, 6</xref><tp:nomenclature-citation-list><tp:nomenclature-citation><tp:taxon-name>
                    <tp:taxon-name-part taxon-name-part-type="genus" reg="Porcupinella">Porcupinella</tp:taxon-name-part> <tp:taxon-name-part taxon-name-part-type="species" reg="profunda">profunda</tp:taxon-name-part></tp:taxon-name><comment>López-González &amp; Williams, 2011: 311; <xref ref-type="bibr" rid="B3">Cordeiro et al. 2020b</xref>.</comment></tp:nomenclature-citation></tp:nomenclature-citation-list></tp:nomenclature><tp:treatment-sec sec-type="material" id="SECID0ESKAE"><title>Material examined.</title><p>(Non-type/Voucher). CASIZ 180424, Northeast Atlantic Ocean, Porcupine Abyssal Plain (<named-content xmlns:xlink="http://www.w3.org/1999/xlink" content-type="dwc:verbatimCoordinates" xlink:type="simple"><named-content content-type="geo-json" specific-use="{&#34;type&#34;:&#34;Point&#34;,&#34;coordinates&#34;:[-16.502000,48.827333]}" id="NCID0E2KAE" xlink:type="simple">48°49.64'N, 16°30.12'W</named-content></named-content>); 4841 m; 17 March 1998; coll. BENGAL cruises (EU Marine Science and Technology Programme, 1994–1998, Bottom Trawl); two whole colonies wet-preserved in 75% ethanol, original fixative 3% buffered formalin. CASIZ 180425, Northeast Atlantic Ocean, Porcupine Abyssal Plain (<named-content xmlns:xlink="http://www.w3.org/1999/xlink" content-type="dwc:verbatimCoordinates" xlink:type="simple"><named-content content-type="geo-json" specific-use="{&#34;type&#34;:&#34;Point&#34;,&#34;coordinates&#34;:[-16.432833,48.805000]}" id="NCID0EDLAE" xlink:type="simple">48°48.30'N, 16°25.97'W</named-content></named-content>); 4839 m; 19 March 1998; coll. BENGAL cruises (EU Marine Science and Technology Programme, 1994–1998, Bottom Trawl); two whole colonies wet-preserved in 75% ethanol, original fixative 3% buffered formalin. CASIZ 180426, Northeast Atlantic Ocean, Porcupine Abyssal Plain (<named-content xmlns:xlink="http://www.w3.org/1999/xlink" content-type="dwc:verbatimCoordinates" xlink:type="simple"><named-content content-type="geo-json" specific-use="{&#34;type&#34;:&#34;Point&#34;,&#34;coordinates&#34;:[-16.672833,48.797000]}" id="NCID0ELLAE" xlink:type="simple">48°47.82'N, 16°40.37'W</named-content></named-content>); 4847 m; 10 January 1998; coll. BENGAL cruises (EU Marine Science and Technology Programme, 1994–1998; Bottom Trawl); two whole colonies wet-preserved in 75% ethanol, original fixative 3% buffered formalin.</p></tp:treatment-sec><tp:treatment-sec sec-type="habitat" id="SECID0EQLAE"><title>Habitat and distribution.</title><p>Recorded from the eastern Atlantic Ocean from the Porcupine Abyssal Plain (southwest of Ireland), south to equatorial latitudes, 4510–5300 m in depth. (<xref ref-type="bibr" rid="B10">López-González and Williams 2011</xref>: 314) (Fig. <xref ref-type="fig" rid="F6">6A</xref>).</p><fig id="F6" position="float" orientation="portrait"><object-id xmlns:xlink="http://www.w3.org/1999/xlink" content-type="doi" xlink:type="simple">10.3897/zookeys.1019.61789.figure6</object-id><object-id xmlns:xlink="http://www.w3.org/1999/xlink" content-type="arpha" xlink:type="simple">1BFA2DFE-E8CA-58B6-9B31-A31237232DF4</object-id><label>Figure 6.</label><caption><p><italic><tp:taxon-name><tp:taxon-name-part taxon-name-part-type="genus" reg="Porcupinella">Porcupinella</tp:taxon-name-part></tp:taxon-name></italic> spp. <bold>A</bold> world map of distribution. <italic><tp:taxon-name><tp:taxon-name-part taxon-name-part-type="genus" reg="Porcupinella">Porcupinella</tp:taxon-name-part> <tp:taxon-name-part taxon-name-part-type="species" reg="profunda">profunda</tp:taxon-name-part></tp:taxon-name></italic> (red circle), <italic><tp:taxon-name><tp:taxon-name-part taxon-name-part-type="genus" reg="Porcupinella">Porcupinella</tp:taxon-name-part> <tp:taxon-name-part taxon-name-part-type="species" reg="tasmanica">tasmanica</tp:taxon-name-part></tp:taxon-name></italic> sp. nov. (red triangle) <bold>B</bold> detailed map of the type locality of <italic><tp:taxon-name><tp:taxon-name-part taxon-name-part-type="genus" reg="Porcupinella">Porcupinella</tp:taxon-name-part> <tp:taxon-name-part taxon-name-part-type="species" reg="tasmanica">tasmanica</tp:taxon-name-part></tp:taxon-name></italic> sp. nov. (yellow circle = type locality). Map data 2020 Google.</p></caption><graphic xmlns:xlink="http://www.w3.org/1999/xlink" xlink:href="zookeys-1019-001-g006.jpg" position="float" orientation="portrait" xlink:type="simple" id="oo_512428.jpg"><uri content-type="original_file" xlink:type="simple">https://binary.pensoft.net/fig/512428</uri></graphic></fig></tp:treatment-sec><tp:treatment-sec sec-type="description" id="SECID0EXNAE"><title>Description.</title><p>The six whole colonies from the Porcupine Abyssal Plain that were examined for this study range in length from 29–41 mm (Figs <xref ref-type="fig" rid="F4">4</xref>, <xref ref-type="fig" rid="F5">5</xref>). The colonies are slightly crescent-shaped to more-or-less straight. The polyp-bearing portion of the upper stalk is somewhat widened, forming a keel, where the relatively large lateral polyps are arranged (Fig. <xref ref-type="fig" rid="F4">4</xref>). The axis is present throughout the length of the colonies, and is discernably wider in the rachis and is very close to the surface, which provides more rigidity to the polyp-bearing portion of the rachis. The total number of autozooids in any given colony is generally five – one terminal polyp and four lateral polyps. The siphonozooids are not particularly numerous and are presented as low rounded mounds on the surface of the rachis between the lateral and terminal autozoods and just proximal to the lateral autozooids. The distal portion of the stalk that contain the polyps is narrowly spearhead-shaped, and ends with a pointed tip or beak (Figs <xref ref-type="fig" rid="F4">4</xref>, <xref ref-type="fig" rid="F5">5A, B</xref>). A single terminal polyp emanates from the base of the distal terminus. Two pairs of lateral polyps are oppositely disposed on the spearhead-shaped upper portion of the stalk. (Fig. <xref ref-type="fig" rid="F5">5</xref>). The proximal end of the short peduncle is somewhat [slightly] swollen and forms a relatively narrow, elongated bulb (Figs <xref ref-type="fig" rid="F4">4</xref>, <xref ref-type="fig" rid="F5">5A, F</xref>). Conspicuous sclerites are absent in all parts of the colony, with the exception of extremely small ovals in peduncle interior. The color of wet-preserved colonies is uniformly white throughout (Fig. <xref ref-type="fig" rid="F5">5</xref>).</p></tp:treatment-sec><tp:treatment-sec sec-type="remarks" id="SECID0EBPAE"><title>Remarks.</title><p>At least twenty-five collected colonies are known, thirteen of which are deposited at the <named-content xmlns:xlink="http://www.w3.org/1999/xlink" xlink:type="simple" content-type="institution" xlink:href="http://grbio.org/institution/museum-national-dhistoire-naturelle-2">Muséum national d’Histoire Naturelle</named-content> (<named-content xmlns:xlink="http://www.w3.org/1999/xlink" content-type="dwc:institutional_code" xlink:type="simple">MNHN</named-content>), six at the Biodiversidad y Ecología de Invertebrados Marinos of the University of Seville (<abbrev xmlns:xlink="http://www.w3.org/1999/xlink" content-type="institution" xlink:title="Biodiversidad y Ecología de Invertebrados Marinos of the University of Seville" id="ABBRID0EMPAE" xlink:type="simple">BEIM</abbrev>), and six at the <named-content xmlns:xlink="http://www.w3.org/1999/xlink" xlink:type="simple" content-type="institution" xlink:href="http://grbio.org/institution/california-academy-sciences">California Academy of Sciences</named-content> (<named-content xmlns:xlink="http://www.w3.org/1999/xlink" content-type="dwc:institutional_code" xlink:type="simple">CAS</named-content>).</p></tp:treatment-sec><tp:treatment-sec><!--Section generated to contain objects referenced in tp:taxon-treatment.--><fig id="F4" position="float" orientation="portrait"><object-id xmlns:xlink="http://www.w3.org/1999/xlink" content-type="doi" xlink:type="simple">10.3897/zookeys.1019.61789.figure4</object-id><object-id xmlns:xlink="http://www.w3.org/1999/xlink" content-type="arpha" xlink:type="simple">3AE8FD2B-90F9-5F32-A6B5-359E8D0CCCBA</object-id><label>Figure 4.</label><caption><p><italic><tp:taxon-name><tp:taxon-name-part taxon-name-part-type="genus" reg="Porcupinella">Porcupinella</tp:taxon-name-part> <tp:taxon-name-part taxon-name-part-type="species" reg="profunda">profunda</tp:taxon-name-part></tp:taxon-name></italic>. Diagram of external <tp:taxon-name><tp:taxon-name-part taxon-name-part-type="genus" reg="Colonial"/><tp:taxon-name-part taxon-name-part-type="species" reg="morphology">morphology</tp:taxon-name-part></tp:taxon-name> (CASIZ 180424). Abbreviations: a – axis; dt – distal terminus of the colony; k – keel of the stalk; la – lateral autozooid; p – peduncle, r – rachis; s – siphonozooid ta – terminal autozooid; tb – terminal bulb of the peduncle. Scale bar: 10 mm.</p></caption><graphic xmlns:xlink="http://www.w3.org/1999/xlink" xlink:href="zookeys-1019-001-g004.jpg" position="float" orientation="portrait" xlink:type="simple" id="oo_512426.jpg"><uri content-type="original_file" xlink:type="simple">https://binary.pensoft.net/fig/512426</uri></graphic></fig><fig id="F5" position="float" orientation="portrait"><object-id xmlns:xlink="http://www.w3.org/1999/xlink" content-type="doi" xlink:type="simple">10.3897/zookeys.1019.61789.figure5</object-id><object-id xmlns:xlink="http://www.w3.org/1999/xlink" content-type="arpha" xlink:type="simple">7C4E15AF-37A5-5FAB-BDC5-3298E2770768</object-id><label>Figure 5.</label><caption><p><italic><tp:taxon-name><tp:taxon-name-part taxon-name-part-type="genus" reg="Porcupinella">Porcupinella</tp:taxon-name-part> <tp:taxon-name-part taxon-name-part-type="species" reg="profunda">profunda</tp:taxon-name-part></tp:taxon-name></italic>. Non-type material <bold>A–B</bold> CASIZ 180424 <bold>C–D</bold> CASIZ 180425 <bold>E–F</bold> CASIZ 180426; Scale bar: 20mm.</p></caption><graphic xmlns:xlink="http://www.w3.org/1999/xlink" xlink:href="zookeys-1019-001-g005.jpg" position="float" orientation="portrait" xlink:type="simple" id="oo_512427.jpg"><uri content-type="original_file" xlink:type="simple">https://binary.pensoft.net/fig/512427</uri></graphic></fig></tp:treatment-sec><ref-list><ref id="B3"><mixed-citation xmlns:xlink="http://www.w3.org/1999/xlink" xlink:type="simple"><person-group><name name-style="western"><surname>Cordeiro</surname><given-names>R</given-names></name><name name-style="western"><surname>McFadden</surname><given-names>C</given-names></name><name name-style="western"><surname>Ofwegen</surname><given-names>L</given-names></name><name name-style="western"><surname>Williams</surname><given-names>G</given-names></name></person-group> (<year>2020b</year>) World List of <tp:taxon-name><tp:taxon-name-part taxon-name-part-type="subclass">Octocorallia</tp:taxon-name-part></tp:taxon-name>. <italic><tp:taxon-name><tp:taxon-name-part taxon-name-part-type="genus">Chunella</tp:taxon-name-part></tp:taxon-name></italic> Kükenthal, 1902. Accessed through: World Register of Marine Species. <ext-link xlink:type="simple" ext-link-type="uri" xlink:href="http://marinespecies.org/aphia.php?p=taxdetails%26id=206477">http://marinespecies.org/aphia.php?p=taxdetails&amp;id=206477</ext-link> [2020-12-04]</mixed-citation></ref><ref id="B10"><mixed-citation xmlns:xlink="http://www.w3.org/1999/xlink" xlink:type="simple"><person-group><name name-style="western"><surname>López-González</surname><given-names>PJ</given-names></name><name name-style="western"><surname>Williams</surname><given-names>GC</given-names></name></person-group> (<year>2011</year>) <article-title>A new deep-sea pennatulacean (<tp:taxon-name><tp:taxon-name-part taxon-name-part-type="class">Anthozoa</tp:taxon-name-part></tp:taxon-name>: <tp:taxon-name><tp:taxon-name-part taxon-name-part-type="subclass">Octocorallia</tp:taxon-name-part></tp:taxon-name>: <tp:taxon-name><tp:taxon-name-part taxon-name-part-type="family">Chunellidae</tp:taxon-name-part></tp:taxon-name>) from the Porcupine Abyssal Plain (NE Atlantic).</article-title><source>Helgoland Marine Research</source><volume>65</volume>: <fpage>309</fpage>–<lpage>318</lpage>. <ext-link xlink:type="simple" ext-link-type="doi" xlink:href="10.1007/s10152-010-0224-1">https://doi.org/10.1007/s10152-010-0224-1</ext-link></mixed-citation></ref></ref-list></tp:taxon-treatment>
